# Supplementary material for: Shotgun Proteomics Links Proteoglycan-4+ Extracellular Vesicles to Cognitive Protection in Amyotrophic Lateral Sclerosis
Source: Biomolecules. 2024 Jun 19;14(6):727. doi: 10.3390/biom14060727 (PMC11202157; doi:10.3390/biom14060727)
Supplement: Supplementary file 1 [file biomolecules-14-00727-s001.zip]

Archive with 1 entries (1 files):
- biomolecules-3024508-supplementary.pdf
